# Supplementary material for: Footprint of Domestic Processing on Safety and Functional Properties of Italian Black Garlic
Source: Foods. 2025 Jul 24;14(15):2595. doi: 10.3390/foods14152595 (PMC12346592; doi:10.3390/foods14152595)
Supplement: Supplementary file 1 [file foods-14-02595-s001.zip]

Archive with 1 entries (1 files):
- foods-3742774-supplementary.pdf
